# Supplementary material for: Evaluating the effects of control interventions and estimating the inapparent infections for dengue outbreak in Hangzhou, China
Source: PLoS One. 2019 Aug 8;14(8):e0220391. doi: 10.1371/journal.pone.0220391 (PMC6687121; doi:10.1371/journal.pone.0220391)
Supplement: S1 File — (XLS) [file pone.0220391.s001.xls]

## Sheet: Sheet1
gender	age	Occupation	confirmed case
male	28	worker	no
female	56	homemaker	no
female	73	retiree	no
male	73	retiree	no
male	75	retiree	no
male	63	homemaker	no
female	56	homemaker	no
male	78	homemaker	no
male	22	homemaker	no
female	17	student	no
female	44	worker	no
male	20	student	yes
female	63	retiree	yes
male	80	retiree	no
male	61	homemaker	no
female	61	retiree	no
female	44	worker	no
female	35	homemaker	yes
female	79	retiree	yes
female	65	retiree	yes
female	52	homemaker	no
female	56	homemaker	yes
female	68	retiree	yes
female	61	homemaker	yes
male	68	retiree	yes
female	77	retiree	yes
female	43	worker	no
female	63	retiree	no
male	83	retiree	yes
male	67	homemaker	yes
male	38	worker	yes
male	30	homemaker	yes
female	51	homemaker	yes
female	28	worker	yes
male	19	worker	yes
female	59	homemaker	yes
male	62	homemaker	yes
male	59	worker	yes
female	63	retiree	no
female	65	retiree	no
male	63	retiree	no
female	77	retiree	no
male	65	retiree	no
male	25	worker	no
female	79	retiree	no
female	73	retiree	no
male	63	other	yes
female	25	worker	no
male	64	retiree	no
male	58	other	yes
female	51	homemaker	yes
male	48	worker	yes
female	24	worker	yes
male	50	other	yes
female	46	worker	yes
male	54	homemaker	yes
female	54	homemaker	yes
male	46	worker	yes
female	59	retiree	yes
male	34	worker	yes
male	69	retiree	yes
female	57	homemaker	yes
female	60	homemaker	yes
male	48	homemaker	yes
female	60	retiree	no
female	26	worker	yes
female	91	retiree	yes
female	26	worker	no
male	79	homemaker	yes
male	53	homemaker	no
female	41	homemaker	no
male	64	homemaker	no
male	45	worker	no
female	27	teacher	no
male	30	teacher	no
female	24	worker	no
female	20	worker	no
male	19	worker	no
female	37	worker	no
male	24	worker	no
male	76	homemaker	no
female	55	homemaker	yes
male	39	worker	yes
female	39	worker	no
female	80	retiree	no
male	39	worker	no
female	64	retiree	yes
male	51	other	yes
male	28	worker	yes
female	34	worker	yes
male	67	homemaker	no
female	78	homemaker	yes
female	89	retiree	yes
male	64	retiree	yes
female	47	worker	yes
male	40	worker	yes
female	25	worker	yes
female	60	worker	yes
male	35	worker	yes
female	85	retiree	yes
male	67	retiree	yes
male	70	retiree	yes
male	66	retiree	yes
male	54	worker	yes
male	29	worker	yes
female	60	retiree	yes
male	62	retiree	yes
female	35	worker	yes
female	34	worker	yes
female	25	worker	yes
male	71	retiree	yes
female	52	worker	yes
male	30	farmer	yes
male	68	retiree	yes
female	35	worker	no
male	60	worker	no
male	35	other	no
female	58	other	no
male	66	other	no
female	36	other	no
male	81	retiree	no
male	61	retiree	yes
male	49	worker	yes
female	38	other	yes
male	70	homemaker	yes
male	95	other	no
female	45	worker	no
female	68	other	no
male	68	retiree	yes
female	59	homemaker	no
male	31	worker	yes
male	83	retiree	yes
female	49	homemaker	no
male	68	retiree	yes
female	35	worker	yes
male	64	homemaker	yes
female	39	homemaker	yes
male	89	retiree	yes
female	47	worker	yes
female	60	homemaker	yes
male	34	worker	yes
male	66	retiree	yes
female	54	worker	yes
male	23	other	yes
male	74	retiree	yes
female	41	worker	yes
female	35	worker	yes
male	40	worker	yes
female	63	retiree	no
female	61	retiree	yes
male	69	worker	yes
female	60	retiree	yes
female	55	farmer	no
female	60	retiree	no
female	43	worker	yes
male	42	worker	yes
male	72	retiree	yes
male	26	student	yes
female	47	worker	yes
female	47	worker	yes
male	41	homemaker	yes
female	60	homemaker	yes
male	78	retiree	yes
female	64	homemaker	yes
male	14	student	yes
male	52	worker	no
female	76	retiree	yes
female	57	retiree	yes
female	79	retiree	yes
female	63	retiree	yes
female	78	retiree	yes
female	42	worker	yes
male	81	retiree	no
male	23	student	yes
male	74	retiree	yes
female	53	other	no
female	49	worker	no
female	70	retiree	yes
male	56	worker	yes
male	18	worker	no
male	51	homemaker	yes
male	58	worker	no
female	46	teacher	yes
female	35	worker	yes
male	59	worker	yes
male	84	homemaker	yes
male	38	worker	yes
male	37	worker	yes
female	64	retiree	yes
male	48	other	yes
male	11	student	no
male	43	worker	yes
female	67	homemaker	yes
male	27	worker	no
female	46	teacher	yes
female	69	retiree	yes
male	61	retiree	yes
male	45	worker	yes
female	59	retiree	yes
female	51	retiree	yes
female	60	other	yes
male	24	worker	yes
female	15	student	yes
female	68	retiree	yes
female	45	worker	yes
male	28	other	yes
female	58	homemaker	yes
male	32	other	yes
male	65	retiree	yes
female	64	retiree	yes
male	25	other	yes
female	30	other	yes
female	85	retiree	yes
female	68	retiree	yes
female	45	homemaker	yes
female	28	worker	yes
female	43	teacher	yes
female	52	retiree	yes
male	73	retiree	yes
male	33	worker	yes
female	30	worker	yes
female	40	other	no
male	88	retiree	yes
male	9	child	no
male	23	homemaker	no
female	65	retiree	no
male	70	retiree	yes
male	62	homemaker	yes
female	16	worker	yes
male	19	student	yes
female	50	worker	no
female	67	retiree	yes
female	73	homemaker	yes
male	30	homemaker	yes
female	61	homemaker	yes
male	58	homemaker	yes
female	76	homemaker	yes
female	59	homemaker	yes
female	52	homemaker	yes
male	34	worker	yes
female	53	homemaker	yes
female	77	retiree	yes
female	77	retiree	yes
male	89	retiree	no
female	40	worker	yes
male	26	worker	yes
female	68	retiree	yes
male	62	retiree	yes
female	45	worker	yes
male	78	retiree	yes
male	45	worker	yes
male	40	worker	yes
female	40	worker	yes
female	76	retiree	yes
female	29	worker	yes
male	65	retiree	yes
male	29	worker	yes
female	28	other	yes
male	63	worker	yes
male	62	worker	yes
female	57	farmer	yes
female	39	worker	yes
female	66	retiree	yes
female	46	worker	no
female	35	worker	no
female	71	retiree	yes
female	51	retiree	no
female	22	worker	yes
male	52	homemaker	yes
male	35	worker	yes
female	81	retiree	yes
female	57	homemaker	yes
male	76	retiree	yes
male	70	retiree	yes
female	21	worker	yes
female	18	worker	yes
female	31	worker	yes
male	57	homemaker	yes
female	23	student	yes
male	56	worker	yes
male	46	worker	yes
female	42	worker	yes
female	60	retiree	yes
male	40	worker	yes
female	65	retiree	yes
female	81	retiree	yes
female	69	retiree	yes
male	43	other	no
male	62	retiree	yes
male	43	farmer	yes
female	62	other	yes
male	65	retiree	yes
female	49	worker	yes
female	59	worker	yes
male	69	retiree	yes
female	51	homemaker	yes
male	60	farmer	yes
female	44	worker	yes
male	64	retiree	yes
male	70	retiree	yes
female	36	other	yes
male	68	retiree	yes
male	62	retiree	yes
male	28	homemaker	yes
female	38	worker	yes
female	47	worker	yes
female	35	worker	yes
female	81	retiree	yes
male	81	retiree	yes
female	29	worker	yes
female	37	other	yes
female	42	farmer	yes
male	74	retiree	yes
male	39	worker	yes
female	46	worker	yes
female	81	retiree	yes
female	51	other	yes
male	58	worker	yes
female	43	worker	yes
male	46	worker	yes
female	21	worker	no
female	63	retiree	yes
male	60	retiree	no
male	56	worker	yes
male	71	retiree	yes
male	54	worker	yes
male	67	retiree	yes
female	45	teacher	yes
female	59	retiree	yes
male	81	retiree	yes
male	63	retiree	yes
female	25	other	yes
male	64	retiree	yes
female	46	worker	yes
female	45	worker	no
female	23	worker	yes
female	76	retiree	yes
male	83	retiree	yes
female	73	retiree	yes
male	60	retiree	yes
female	60	retiree	yes
female	59	retiree	yes
male	82	retiree	yes
female	41	worker	yes
male	85	retiree	yes
female	47	homemaker	yes
female	62	retiree	yes
female	73	retiree	yes
male	37	worker	yes
female	28	worker	yes
female	22	worker	no
female	14	student	yes
female	87	retiree	yes
male	19	homemaker	yes
female	25	worker	no
male	47	worker	yes
male	70	retiree	yes
female	31	teacher	yes
female	51	worker	yes
female	56	retiree	yes
male	47	farmer	no
male	74	retiree	yes
female	57	retiree	no
male	68	retiree	yes
male	70	retiree	yes
female	60	homemaker	yes
male	73	retiree	yes
female	63	retiree	yes
male	67	retiree	yes
male	32	farmer	no
female	50	homemaker	yes
female	48	farmer	no
female	64	retiree	yes
male	63	retiree	yes
female	52	farmer	yes
male	34	worker	yes
male	25	worker	yes
female	58	retiree	yes
male	25	worker	yes
female	67	retiree	yes
male	62	retiree	yes
female	57	retiree	yes
female	62	retiree	yes
female	70	retiree	yes
female	66	retiree	yes
female	62	retiree	no
female	28	teacher	yes
male	81	retiree	yes
female	62	retiree	yes
female	46	farmer	yes
male	24	other	yes
female	26	worker	yes
female	40	worker	yes
female	85	retiree	yes
male	39	worker	yes
female	14	student	no
male	43	worker	yes
female	73	retiree	no
male	44	other	no
female	47	homemaker	yes
female	68	retiree	yes
male	41	worker	yes
male	50	worker	yes
female	34	worker	yes
male	37	teacher	yes
male	48	worker	yes
male	41	homemaker	yes
female	28	worker	yes
male	24	worker	yes
male	76	retiree	yes
female	72	retiree	yes
male	25	worker	yes
male	48	worker	yes
female	42	other	yes
female	66	retiree	yes
female	43	worker	yes
female	43	other	no
female	34	worker	yes
male	26	worker	no
male	29	worker	yes
male	62	retiree	yes
male	69	retiree	yes
male	61	retiree	yes
female	33	worker	yes
male	29	worker	yes
male	58	retiree	no
female	62	homemaker	yes
male	14	student	yes
female	68	retiree	no
female	66	retiree	no
female	48	worker	yes
male	51	worker	yes
male	37	worker	yes
female	56	retiree	yes
male	30	worker	no
male	35	worker	no
female	38	worker	no
female	7	student	no
male	80	retiree	yes
female	57	retiree	no
male	28	worker	yes
female	53	retiree	yes
male	63	retiree	yes
female	62	retiree	yes
female	29	worker	yes
male	14	student	yes
female	30	homemaker	yes
female	73	farmer	yes
male	26	worker	no
male	69	other	yes
female	8	student	no
female	48	worker	yes
male	62	retiree	yes
female	48	worker	no
female	67	retiree	yes
male	41	worker	yes
male	40	worker	yes
male	56	farmer	yes
female	53	farmer	yes
female	63	retiree	yes
female	35	worker	yes
female	63	retiree	yes
male	21	worker	yes
female	26	worker	yes
female	60	retiree	yes
female	54	retiree	yes
female	32	worker	yes
male	64	retiree	yes
male	29	worker	yes
female	32	worker	yes
male	44	worker	yes
male	54	worker	yes
male	47	homemaker	yes
female	60	retiree	yes
male	53	worker	yes
male	66	retiree	yes
male	85	retiree	yes
male	42	worker	yes
male	64	retiree	yes
female	36	worker	yes
male	28	worker	no
female	58	retiree	yes
female	48	other	yes
female	34	homemaker	yes
male	81	retiree	yes
male	55	worker	no
female	66	retiree	yes
female	47	worker	yes
female	45	worker	yes
female	48	worker	no
female	29	other	yes
male	56	worker	yes
male	65	worker	yes
female	44	other	yes
female	49	other	yes
female	73	retiree	yes
male	63	retiree	yes
male	69	retiree	yes
male	63	retiree	yes
male	63	worker	yes
female	54	other	yes
female	79	retiree	yes
male	12	student	yes
male	69	retiree	yes
male	67	retiree	no
female	39	worker	yes
male	54	other	yes
female	31	other	yes
male	44	worker	yes
male	62	retiree	yes
female	47	worker	yes
male	55	other	yes
male	37	other	yes
female	49	homemaker	yes
female	52	homemaker	no
female	49	worker	yes
male	58	retiree	yes
female	26	worker	yes
male	44	worker	yes
male	51	retiree	yes
male	70	retiree	no
male	28	worker	yes
male	63	retiree	yes
male	63	retiree	yes
female	81	retiree	yes
female	35	worker	yes
male	59	worker	yes
female	63	retiree	no
male	35	other	no
female	57	retiree	yes
female	41	worker	yes
male	21	homemaker	yes
female	43	worker	no
male	24	homemaker	yes
male	41	worker	yes
male	36	worker	no
male	42	farmer	yes
female	57	homemaker	yes
female	44	homemaker	yes
female	16	homemaker	yes
female	66	retiree	yes
female	70	homemaker	yes
male	41	worker	yes
female	64	worker	yes
male	61	worker	yes
female	50	other	yes
female	62	homemaker	yes
male	19	worker	yes
male	49	worker	yes
female	4	child	yes
female	65	retiree	yes
female	62	farmer	yes
female	24	worker	yes
male	31	worker	yes
male	53	other	yes
male	39	homemaker	yes
female	39	teacher	yes
male	47	worker	yes
female	87	retiree	yes
male	91	retiree	yes
female	67	homemaker	yes
female	63	homemaker	yes
male	25	worker	yes
male	66	retiree	yes
male	38	worker	yes
female	35	worker	yes
female	48	worker	yes
female	72	retiree	no
male	32	worker	yes
male	19	worker	yes
female	56	retiree	yes
male	26	worker	yes
male	70	retiree	yes
male	74	retiree	yes
female	43	worker	yes
male	69	retiree	yes
female	50	worker	yes
female	62	retiree	yes
male	56	worker	yes
female	78	retiree	yes
male	7	student	yes
female	55	retiree	yes
male	48	worker	yes
female	60	retiree	yes
male	55	retiree	yes
male	29	worker	yes
male	84	retiree	yes
male	28	homemaker	no
male	42	worker	no
female	66	retiree	yes
female	60	retiree	yes
male	29	worker	yes
female	39	worker	yes
male	21	worker	yes
male	60	retiree	yes
female	52	worker	yes
male	67	homemaker	yes
male	54	worker	yes
male	64	homemaker	yes
male	28	homemaker	yes
female	48	worker	yes
male	62	retiree	yes
male	58	farmer	yes
female	70	retiree	yes
male	69	retiree	yes
male	57	retiree	yes
male	44	worker	yes
male	27	other	yes
female	58	retiree	yes
female	38	worker	no
male	10	student	no
male	49	worker	yes
female	54	homemaker	no
male	70	retiree	yes
female	54	retiree	yes
female	29	worker	yes
female	84	retiree	yes
male	68	retiree	yes
male	74	retiree	yes
female	61	homemaker	yes
male	80	retiree	yes
female	84	retiree	yes
female	62	homemaker	yes
male	43	worker	yes
female	49	homemaker	yes
female	45	worker	yes
female	29	worker	yes
female	61	retiree	yes
male	78	retiree	no
female	35	worker	yes
female	71	retiree	yes
male	68	retiree	yes
male	47	other	yes
male	48	worker	yes
female	54	homemaker	no
female	57	homemaker	yes
male	64	retiree	yes
female	33	teacher	yes
male	53	worker	yes
male	23	farmer	yes
female	54	farmer	yes
male	54	worker	yes
female	33	worker	yes
male	32	worker	yes
male	25	worker	yes
female	51	homemaker	yes
male	52	homemaker	yes
female	56	homemaker	yes
female	27	worker	no
female	48	worker	yes
female	69	retiree	yes
male	32	worker	no
male	50	worker	yes
male	33	homemaker	yes
female	31	worker	yes
female	58	homemaker	yes
male	48	other	yes
female	61	retiree	yes
female	64	homemaker	yes
female	58	worker	yes
female	39	worker	yes
female	57	retiree	yes
female	48	worker	yes
female	42	worker	yes
female	62	worker	yes
male	62	worker	yes
female	25	homemaker	yes
male	52	homemaker	yes
female	27	worker	yes
male	45	worker	yes
male	53	worker	yes
male	63	retiree	no
female	52	worker	yes
male	25	worker	yes
male	28	worker	yes
female	66	retiree	no
male	29	worker	yes
female	45	worker	yes
female	21	student	yes
male	53	worker	yes
female	34	worker	yes
female	47	worker	yes
female	75	retiree	yes
male	83	retiree	yes
female	72	homemaker	yes
male	76	retiree	yes
male	63	homemaker	yes
female	53	farmer	yes
male	25	homemaker	yes
female	47	worker	yes
female	65	homemaker	yes
male	54	homemaker	yes
male	47	homemaker	yes
female	46	homemaker	yes
male	71	homemaker	yes
male	47	worker	yes
male	30	worker	yes
male	35	worker	yes
female	65	retiree	yes
male	46	worker	yes
female	37	worker	yes
male	53	worker	no
female	31	worker	yes
male	67	retiree	yes
male	68	retiree	yes
male	58	worker	yes
male	79	retiree	yes
female	65	farmer	yes
male	50	farmer	yes
male	39	worker	yes
male	31	worker	no
female	12	student	no
male	66	retiree	no
female	29	worker	yes
male	71	retiree	yes
female	76	retiree	yes
female	33	other	yes
male	33	teacher	yes
female	61	retiree	yes
female	34	worker	yes
male	70	retiree	yes
male	19	worker	yes
female	70	retiree	yes
female	31	worker	yes
male	71	retiree	yes
male	33	worker	yes
male	65	retiree	yes
female	36	worker	yes
female	38	worker	yes
female	55	retiree	yes
male	17	other	yes
female	30	worker	yes
female	34	worker	yes
female	54	retiree	yes
male	28	worker	yes
female	54	worker	yes
male	34	retiree	no
male	62	retiree	yes
female	56	retiree	yes
male	64	retiree	yes
female	70	retiree	yes
male	26	worker	no
male	40	worker	yes
female	55	worker	yes
male	30	worker	yes
female	53	homemaker	no
female	61	retiree	yes
male	79	homemaker	yes
female	46	worker	no
male	31	farmer	yes
female	56	homemaker	yes
female	55	homemaker	yes
female	56	homemaker	yes
female	23	homemaker	yes
female	58	retiree	yes
male	16	worker	no
female	32	worker	yes
female	69	retiree	yes
male	44	worker	yes
male	34	worker	yes
female	40	worker	yes
male	27	worker	yes
male	42	worker	yes
male	41	worker	yes
male	57	worker	no
male	51	worker	yes
female	12	student	yes
male	35	worker	yes
male	1	child	no
male	42	worker	yes
male	26	worker	yes
female	79	retiree	yes
male	21	other	yes
female	60	retiree	yes
female	59	retiree	no
male	79	worker	yes
female	68	homemaker	yes
male	48	farmer	yes
male	60	homemaker	yes
female	45	homemaker	no
male	35	homemaker	yes
female	75	homemaker	yes
female	78	homemaker	yes
male	64	homemaker	yes
female	49	other	yes
female	85	retiree	yes
male	47	farmer	no
male	3	child	no
male	67	other	yes
male	30	worker	yes
male	71	retiree	yes
female	63	retiree	yes
female	7	student	yes
male	46	worker	no
female	56	retiree	yes
female	60	retiree	yes
male	67	retiree	no
male	58	worker	yes
male	65	homemaker	yes
female	65	retiree	yes
female	57	homemaker	yes
female	61	retiree	yes
male	68	retiree	yes
male	61	retiree	yes
male	69	retiree	yes
male	40	worker	yes
male	37	worker	yes
female	52	retiree	yes
male	39	worker	yes
male	59	worker	yes
female	25	homemaker	yes
male	34	worker	yes
male	54	homemaker	yes
male	8	student	no
male	24	worker	yes
male	57	retiree	yes
male	26	worker	yes
male	35	farmer	no
male	68	retiree	no
male	41	worker	yes
female	36	teacher	yes
male	67	retiree	yes
female	36	worker	yes
male	72	retiree	yes
female	67	retiree	no
male	49	homemaker	yes
female	53	worker	yes
male	29	worker	yes
female	44	worker	yes
female	24	worker	yes
male	26	teacher	yes
male	13	student	no
male	38	worker	yes
female	27	worker	yes
male	41	worker	no
female	51	retiree	yes
male	67	retiree	yes
female	59	retiree	yes
male	30	worker	yes
male	44	worker	yes
male	49	worker	yes
female	63	retiree	yes
male	67	retiree	no
female	51	retiree	yes
male	27	worker	yes
male	82	retiree	yes
female	51	homemaker	yes
male	35	worker	yes
female	83	retiree	yes
female	52	farmer	yes
male	39	worker	no
male	72	retiree	yes
female	67	homemaker	yes
male	36	worker	yes
male	67	other	yes
female	55	retiree	yes
male	56	retiree	yes
male	20	other	yes
male	70	retiree	yes
male	23	worker	yes
female	49	homemaker	yes
male	20	worker	yes
male	54	worker	yes
female	53	worker	yes
female	55	worker	yes
female	32	worker	yes
female	61	retiree	yes
female	45	worker	yes
male	51	teacher	yes
female	27	other	yes
male	53	farmer	yes
female	22	student	yes
male	83	retiree	yes
male	61	retiree	yes
male	86	retiree	yes
male	22	other	yes
female	84	homemaker	yes
female	48	worker	yes
male	65	homemaker	yes
male	43	worker	no
male	62	retiree	yes
female	60	retiree	yes
female	38	worker	yes
female	34	worker	yes
male	56	worker	yes
male	66	retiree	yes
female	61	other	yes
male	62	retiree	yes
female	53	retiree	yes
female	37	worker	yes
male	23	worker	no
male	62	worker	yes
male	63	homemaker	yes
male	33	worker	yes
male	23	worker	yes
male	26	teacher	yes
male	50	worker	yes
male	65	farmer	yes
male	57	homemaker	yes
male	24	other	yes
female	25	worker	yes
male	38	other	yes
female	51	farmer	yes
male	65	retiree	yes
female	63	retiree	yes
male	17	student	yes
female	40	worker	yes
male	60	retiree	yes
male	44	worker	yes
female	86	retiree	yes
female	69	retiree	yes
male	72	retiree	yes
male	54	worker	yes
male	48	worker	yes
female	50	other	yes
male	57	worker	yes
male	35	worker	yes
female	57	retiree	yes
male	22	other	yes
female	66	retiree	yes
female	45	teacher	yes
female	25	worker	yes
female	51	homemaker	yes
female	29	worker	yes
male	23	farmer	yes
male	77	retiree	yes
female	54	worker	yes
female	62	retiree	no
female	44	other	yes
female	21	worker	yes
male	26	other	yes
female	46	farmer	yes
male	57	worker	yes
male	38	worker	yes
male	53	homemaker	yes
female	63	retiree	yes
male	46	worker	yes
female	39	worker	yes
female	48	worker	yes
male	63	retiree	yes
female	21	worker	yes
male	33	worker	yes
female	31	worker	yes
female	32	worker	yes
male	45	worker	yes
male	51	worker	yes
female	53	homemaker	no
female	58	homemaker	yes
male	71	retiree	yes
male	42	worker	yes
female	58	worker	yes
male	36	worker	yes
male	18	student	yes
female	54	retiree	yes
male	48	worker	yes
male	54	worker	yes
male	16	student	no
female	50	homemaker	yes
female	56	homemaker	yes
female	52	worker	yes
male	16	student	yes
male	73	farmer	yes
female	61	homemaker	yes
female	42	worker	yes
male	16	student	yes
male	27	worker	yes
female	63	homemaker	yes
female	59	retiree	no
female	43	worker	yes
male	57	worker	no
female	22	teacher	yes
female	20	worker	yes
male	21	worker	yes
female	45	homemaker	yes
female	17	worker	yes
male	52	worker	yes
male	57	worker	yes
male	26	worker	yes
male	31	other	yes
male	16	student	yes
female	52	other	yes
female	53	homemaker	yes
female	62	homemaker	no
male	32	worker	no
male	18	farmer	yes
male	1	child	yes
male	46	farmer	yes
female	62	farmer	yes
female	32	worker	yes
female	37	worker	yes
male	29	worker	no
male	93	retiree	no
female	75	retiree	yes
female	46	worker	yes
female	44	worker	yes
female	71	retiree	yes
male	17	worker	no
male	22	worker	no
male	31	other	no
male	43	other	yes
female	56	retiree	yes
female	28	worker	no
male	43	worker	yes
female	35	worker	yes
male	54	worker	yes
male	60	farmer	yes
male	49	farmer	yes
female	26	worker	yes
male	48	worker	yes
male	33	worker	yes
female	17	farmer	yes
female	63	farmer	yes
female	58	homemaker	yes
male	26	worker	yes
female	70	retiree	yes
female	40	worker	no
male	44	worker	yes
female	44	homemaker	no
female	20	student	yes
female	57	homemaker	yes
male	24	worker	yes
female	47	worker	yes
female	26	worker	yes
male	63	farmer	yes
male	65	farmer	yes
male	30	worker	yes
male	70	retiree	yes
male	37	worker	yes
female	65	retiree	yes
male	47	other	yes
male	75	retiree	yes
female	60	homemaker	yes
male	31	worker	no
female	49	worker	yes
female	27	worker	yes
male	21	worker	yes
male	71	retiree	yes
female	33	worker	no
female	29	worker	yes
female	69	other	yes
female	67	retiree	no
female	25	worker	no
female	48	worker	yes
female	70	homemaker	yes
male	53	farmer	yes
male	74	retiree	no
male	45	worker	yes
female	20	student	yes
female	33	homemaker	yes
male	67	farmer	no
female	39	other	yes
male	25	other	yes
male	44	worker	yes
female	52	worker	yes
male	45	farmer	yes
male	38	worker	yes
female	6	student	yes
female	75	homemaker	yes
female	65	retiree	yes
female	6	child	yes
male	55	retiree	yes
male	50	other	no
male	49	other	yes
male	71	retiree	yes
male	30	worker	yes
male	27	worker	yes
female	31	worker	yes
male	65	retiree	yes
male	45	worker	no
male	52	other	no
female	43	worker	yes
female	62	retiree	yes
male	61	retiree	yes
female	81	retiree	yes
male	66	retiree	yes
male	21	worker	yes
female	43	homemaker	yes
male	34	other	yes
female	22	worker	yes
female	27	other	yes
male	40	worker	yes
male	54	homemaker	yes
female	53	farmer	no
female	60	worker	no
female	77	retiree	yes
female	47	worker	yes
male	23	student	yes
female	49	other	yes
male	50	worker	yes
male	27	worker	yes
male	33	worker	no
female	43	teacher	no
female	70	retiree	yes
male	46	worker	yes
male	38	other	yes
female	53	homemaker	yes
female	51	farmer	yes
male	54	worker	no
male	45	worker	yes
male	64	retiree	no
female	51	farmer	no
female	61	worker	yes
male	44	worker	yes
female	72	retiree	yes
male	32	worker	yes
male	63	homemaker	yes
female	73	retiree	yes
male	23	teacher	yes
female	53	worker	yes
male	62	homemaker	yes
female	47	worker	yes
male	53	farmer	yes
male	23	worker	yes
male	46	worker	yes
male	25	worker	yes
female	63	retiree	yes
female	50	other	yes
male	60	retiree	yes
male	41	other	yes
male	27	worker	yes
male	64	farmer	yes
female	22	teacher	yes
female	49	worker	yes
male	64	other	yes
female	62	farmer	yes
male	27	worker	yes
female	45	other	yes
female	54	worker	yes
male	47	worker	yes
female	14	student	yes
female	46	farmer	yes
female	27	farmer	yes
female	47	worker	yes
female	51	worker	yes
female	41	other	yes
male	45	worker	no
male	26	worker	yes
